# Supplementary material for: Microbiome Stability in Wild and Rehabilitated Insectivorous Bats Revealed by Shotgun Metagenomics
Source: Microorganisms. 2026 Jun 25;14(7):1403. doi: 10.3390/microorganisms14071403 (PMC13413831; doi:10.3390/microorganisms14071403)
Supplement: Supplementary file 1 [file microorganisms-14-01403-s001.zip]

Archive with 1 entries (1 files):
- microorganisms-4364537-supplementary.pdf
